# Supplementary material for: Identification and Characterization of Novel SPHINX/BMMF-like DNA Sequences Isolated from Non-Bovine Foods
Source: Genes (Basel). 2023 Jun 21;14(7):1307. doi: 10.3390/genes14071307 (PMC10378824; doi:10.3390/genes14071307)
Supplement: Supplementary file 1 [file genes-14-01307-s001.zip]

Archive with 4 entries (4 files):
- FiguresS1-3.pdf
- TableS1.xlsx
- TableS2.xlsx
- TableS3.docx
