# Supplementary material for: Identification and Characterization of Novel SPHINX/BMMF-like DNA Sequences Isolated from Non-Bovine Foods
Source: Genes (Basel). 2023 Jun 21;14(7):1307. doi: 10.3390/genes14071307 (PMC10378824; doi:10.3390/genes14071307)
Supplement: Supplementary file 1 [file genes-14-01307-s001.zip › TableS1.xlsx]

## Sheet: Tabelle1
Table S1. Abutting Primer and PCR conditions used in this study
Isolate	First Primer	position in sequence	Second primer	position in sequence
AlfS9	CGACTGTGAGATCGACAAGTTC	2,063-2,084	ATGATTCAAGCATCTACCAACCAT	2,085-2,108
AlfS1	GATCAATAATTCATACAGACGGAC	436-459	TGTTGGCGTAGCACAGGAAA	460-479
RadS9	AAGGCAGATCAACACAGG	79-96	AGCAGATTGCAAAGCCTG	61-78
BroS9	CAACACAGGGATAGAATAAC	88-107	ATCTGCCTTAGCAGATTGC	69-87
Carr3	ACGTTTACCTTGCATAGTCACAC	1,723-1,745	GGACATATTGATAGGTAAACGTGG	1,699-1,722
AlaP4	CTAAAAAACCACGCCAAACTCCTC	964-987	TCATGACGATTTCCCGAAGG	988-1,007
BlTS10	ATCACGTTTTGGACTTTTGAAACATAG	72-98	ATTCTATCCCTGTGTTGATCTGC	49-71
Pang11	TGTGCCGAATCACTACGCAA	1,607-1,626	GTGACCGCAAATTATTTTTAGCTTCC	1,581-1,606
Pang10	ATTCTATCCCTGTGTTGATCTGC	82-104	ATCACGTTTTGGACTTTTGAAACATAG	105-131
Pang5	GTTCTCGCTTTTCTTGGTAA	243-262	GTGGACGAATTAATATTACAAGTC	263-286
WilB10	ATTCTATCCCTGTGTTGATCTGC	82-104	ATCACGTTTTGGACTTTTGAAACATAG	105-131
ChiM6	ATTGATGGGTAAACGGTGTTCA	2,030-2,051	ATGACACCGTTTACCTTGCA	2,052-2,071
Pork 7	ATGGGGGTTCTCGATTCTGA	599-548	TCTTTGCCGAAAGTCAGCCA	509-528
Pork 8	TTTGTGCTGTTCGTAGCTTGC	616-636	AAAGGGCGAGTGATTACGGG	637-656
Pork 12	AAACTGTCCGAAATATGGGCT	24-44	GGCGACCGATGAAATACAGG	45-64
Appl2	TTTTTGCCGAAAGTCAGCCA	509-528	ATGGGGGTTCTCGATTCTGA	529-548
Conditions of the PCR:
	95°C 180 sec; [95°C 30 sec; 60°C 30 sec; 72°C 120 sec] 40 x; 10°C ∞)
