# Supplementary material for: Identification and Characterization of Novel SPHINX/BMMF-like DNA Sequences Isolated from Non-Bovine Foods
Source: Genes (Basel). 2023 Jun 21;14(7):1307. doi: 10.3390/genes14071307 (PMC10378824; doi:10.3390/genes14071307)
Supplement: Supplementary file 1 [file genes-14-01307-s001.zip › TableS2.xlsx]

## Sheet: Tabelle1
Table S2: Accesion numbers for the sequences used for analysis
group	organism	DNA accession nr.	name of isolate (strain, plasmid) if appropiate	length (nt)	mol (%) GC-content	rep protein acc. nr.	length (aa)
BMMF group 3	HCBI8.215 virus	NC_024689.1	HCBI8.215 (I.10E.5)	2152	50	YP_009051832.1	300
BMMF group 3	Genomoviridae sp.	OK148621.1	SmGV6	2124	50.3	UEJ84702.1	318
BMMF group 3	Genomoviridae sp.	OK148623.1	SmGV8	2125	50.2	UEJ84707.1	300
BMMF group 3	MSSI2.225 virus	NC_024691.1	MSSI2.225 (ms23.49)	2259	51.8	YP_009051838.1	340
BMMF group 3	HCBI9.212 virus	NC_024690.1	HCBI9.212 (S.8B.1)	2121	49	YP_009051835.1	347
BMMF group 3	Genomoviridae sp.	OK148624.1	GmGV9	2122	48.9	UEJ84709.1	337
BMMF group 3	Genomoviridae sp.	OK148616.1	SmGV1	2191	50.5	UEJ84687.1	324
BMMF group 3	Genomoviridae sp.	OK148618.1	SmGV3	2190	50.4	UEJ84693.1	324
BMMF group 3	Genomoviridae sp.	OK148620.1	SmGV5	2191	50.5	UEJ84699.1	324
BMMF group 3	Genomoviridae sp.	OK148617.1	SmGV2	2192	50.5	UEJ84690.1	324
BMMF group 3	Genomoviridae sp.	OK148619.1	SmGV4	2190	50.4	UEJ84695.1	324
BMMF group 3	Genomoviridae sp.	OK148622.1	SmGV7	2190	50.1	UEJ84704.1	321
Circo	Porcine circovirus 2	DQ997816	HKS03-04	1767	48.4	ABM88862.1	314
Circo	Cyclovirus PK5006	GQ404844.1	PK5006	1723	43.6	ADD62451.1	278
Circo	Cyclovirus Chimp11	GQ404849.1	Chimp11	1750	43.5	ADD62461.1	280
Gemini	Tobacco curly shoot virus	AF240675.1	y1	2746	41.6	AAF75542.1	357
Gemini	Alternanthera yellow vein virus	DQ375456.1	G8	2745	44.2	ABD35287.1	357
Gemini	Macroptilium mosaic Puerto Rico virus-[Bean]	AF449192.1	-	2615	40.7	AAN76737.1	354
Gemini	Mungbean yellow mosaic India virus	DQ400847.1	-	2744	43.4	ABD67440.1	371
Gemini	Dolichos yellow mosaic virus segment DNA-A	AY309241.1	-	2761	44.7	AAP73446.1	355
Genomo	Gemycircularvirus (GemyCV)	KP133080.1	NP	2199	50.8	AJD20395.1	320
Genomo	Sewage associated gemycircularvirus 3	KT862255.1	56_BS14149_hare	2136	50.4	ANC51616.1	331
Genomo	Pacific flying fox faeces associated gemycircularvirus-2	KT732793.1	Tbat_A_103791	2250	53.1	AMH87669.1	344
Genomo	Giant panda associated gemycircularvirus	MF327563.1	gpge006	2210	53	ASH99154.1	297
Genomo	Giant panda associated gemycircularvirus	MF327570.1	gpge013	2094	51.7	ASH99175.1	343
Genomo	Giant panda associated gemycircularvirus	MF327566.1	gpge009	2200	50.1	ASH99163.1	308
Nano	Banana bunchy top virus	GU074392.1	NSP	1094	44.9	ADV18492.1	285
Nano	Chilli leaf curl India alphasatellite	KF471039.1	VIRO 457	1378	41.4	AIC83098.1	316
Nano	Banana bunchy top virus	KM607601.1	548_BI_1995	1111	42.1	AKO71308.1	292
Redondo	Human respiratory circular DNA virus	KY328746.1	15232	3054	34.5	AUB45048.1	348
Redondo	Circovirus sp.	MK377515.1	PoCirV_VIRES_CQ01_C1	1101	39.1	QBA83719.1	367
Redondo	Circovirus sp.	MK377517.1	PoCirV_VIRES_CQ01_C3	963	39	QBA83721.1	321
Smaco	Human smacovirus 1	KP233179.1	France/1/2009/3663	2457	41.8	AJF23062.1	248
Smaco	Human smacovirus 1	KP233187.1	Virginia/2/2012/Middlesex/I22	2477	42.8	AJF23077.1	248
Smaco	Chimpanzee stool associated circular ssDNA virus	GQ351276.1	GM488	2638	48.9	ADB24816.1	271
CRESSV1	Circoviridae sp.	MH617425.1	ctjg128	1908	43.9	AXH76632.1	281
CRESSV1	Avon-Heathcote Estuary associated circular virus 7	NC_026633	AHEaCV-7-NZ-3107C3-2012	1976	43.2	YP_009126892.1	302
CRESSV1	Crucivirus-482	MT263643.1	GP1_93521	4765	45.7	QMW68952.1	288
CRESSV1b	Bovine faeces associated circular DNA molecule 1	KT862256.1	5_Fec60361_cow	1474	37.7	ANC51617.1	325
CRESSV1b	Circovirus sp.	MK377574.1	PoCirV_VIRES_GZ02_C5	840	40	QBA83778.1	280
CRESSV1b	Circovirus sp.	MK377592.1	PoCirV_VIRES_HeB01_C1	1065	39	QBA83796.1	355
CRESSV2	uncultured marine virus	JX904077.1	SOG00182	1154	49.3	AGA18247.1	264
CRESSV2	uncultured marine virus	JX904629.1	SI04364	1325	47.1	AGA18473.1	323
CRESSV2	uncultured marine virus	JX904562.1	SI03717	1255	57.4	AGA18441.1	295
CRESSV3	Circoviridae	JN857329.1	batCV-SC703	1578	30.9	AFH02742.1	309
CRESSV3	uncultured marine virus	JX904075.1	SOG00160	1915	37.2	AGA18245.1	277
CRESSV3	uncultured marine virus	JX904076.1	SOG00164	1915	35.8	AGA18246.1	272
CRESSV4	Crucivirus sp.	MT478547.1	Crucivirus-153 001752_virusbaton	3097	43.9	QKV51307.1	378
CRESSV4	Cyanoramphus nest associated circular X DNA virus	NC_023883.1	CynNCXV	2308	49.6	YP_009021888.1	331
CRESSV4	Littorina sp. associated circular virus	NC_027783.1	I0041	2237	49.3	YP_009163904.1	366
CRESSV5	Aiptasia sp. sea anemone associated circular virus	KR528545.1	I0007C3	1942	49.6	AKV62256.1	302
CRESSV5	Didemnum sp. Sea Squirt associated virus	KR528547.1	I0026A7	2143	49.3	AKV62260.1	289
CRESSV5	Circoviridae sp.	MH616757.1	ctda242	2543	49.1	AXH73548.1	303
CRESSV6	CRESS virus sp.	MH616944.1	ctdg299	2042	44.5	AXH74413.1	284
CRESSV6	Avon-Heathcote Estuary associated circular virus 25	KM874358.1	AHEaCV-25-NZ-3789GA-2012	2142	42.3	AJP36468.1	286
CRESSV6	CRESS virus sp.	MH617562.1	ctbg173	2560	51.6	AXH77272.1	328
CRESSV6ww	uncultured virus	KY487820.1	CG151	2567	42.4	AUM61713.1	310
CRESSV6ww	uncultured virus	KY487833.1	CG164	2252	43.3	AUM61738.1	324
CRESSV6ww	Grus japonensis CRESS-DNA-virus sp.	MW182758.1	cra70cir8	2115	45.5	QTE03368.1	344
pCRESS2	Oscillibacter sp.	CBDI010000094.1	CAG:241	13116	61.2	CDB27189.1	309
pCRESS2	Inoviridae sp.	BK023729.1	ctavI2	5520	48.4	DAH55655.1	329
pCRESS2	Inoviridae sp.	BK045644.1	ctUIB17	30900	37.2	DAP91373.1	341
pCRESS3	Inoviridae sp.	BK045644.2	ctUIB18	30900	37.2	DAP91373.1	341
pCRESS3	Roseburia sp.	DNED01000009.1	UBA11756 contig_378	125918	41.3	HBA05901.1	329
pCRESS3	CRESS virus sp.	MH617461.1	ctcg419	2193	46.3	AXH76828.1	287
pCRESS9	Aster yellows witches'-broom phytoplasma	CP000064	Aster yellows witches'-broom phytoplasma AYWB	5104	21.8	WP_011412958.1	368
pCRESS9	Candidatus Phytoplasma australiense	DQ318777	pPASb11 NZSb11	3635	26.5	WP_012477133.1	377
pCRESS9	Candidatus Phytoplasma australiense	DQ318776	pPAPh2	3607	26.3	WP_012477128.1	376
SDR plasmid	Dichelobacter nodosus	Y19120.1	pDN1	5112	62.3	CAC20105.1	283
SDR plasmid	Pasteurella multocida	AJ871969.4	381, pCCK381	10874	60.7	CAI43270.4	316
SDR plasmid	Escherichia coli	M28829.1	pRSF1010	8684	61	AAA26451.1	283
SDR plasmid	Escherichia coli		pTC-F14	14155	55.7	WP_000240539.1	283
SDR plasmid	Thiobacillus ferrooxidans	M73777.1	pTF-FC2	3202	60	AAA27382.1	299
RCR plasmid	MULTISPECIES: replication protein RepA [Bifidobacterium].	M60875	pAL5000	4821	64.9	WP_020917672.1	366
RCR plasmid	Streptococcus pyogenes	NC_010230.1	71-698, pDN281	3041	34.9	YP_001648846	208
RCR plasmid	Lactobacillus sakei	NC_010375.1	Rits9, pLS55	5031	36.7	YP_001691308.1	218
RCR plasmid	Streptococcus suis	NC_002140.1	DAT1, pSSU1	4975	36.9	NP_053058.1	226
RCR plasmid	Lactiplantibacillus plantarum	X95843.1	ppsc22	1600	35.1	CAA65101.1	232
RCR plasmid	Lactococcus lactis	NC_002192.1	pWV01	2178	33.4	NP_053450.1	232
RCR plasmid	Lactobacillus plantarum	NC_014627.1	PC518, pLPI8	1806	37.5	YP_003965463.1	237
RCR plasmid	Mycoplasma leachii	NC_002569.1	pBG7AU	1022	30.7	NP_066396.1	201
RCR plasmid	Mycoplasma mycoides	NC_001382.1	pADB201	1717	29.5	NP_040430.2	196
RCR plasmid	Staphylococcus aureus	NC_013969.1	E29,pDLK3	1365	32	YP_003537100.1	194
RCR plasmid	Staphylococcus aureus	NC_013345.1	SK1396, pSAP085B	3961	32.6	YP_006938614.1	199
RCR plasmid	Lactobacillus paracasei	NC_013952.1	TXW, pTXW	3178	42.9	YP_003517728.1	192
RCR plasmid	Lacticaseibacillus paracasei	NC_019669.1	WCZ, pWCZ	3078	42.6	YP_007027013.1	193
RCR plasmid	Lactococcus lactis subsp. lactis	NC_013783.1	M14, pAR141	1594	36.1	YP_003422581.1	192
RCR plasmid	Lactobacillus plantarum	NC_006399.1	BIFI38, pPB1	2899	37.7	YP_138219.1	208
RCR plasmid	Leuconostoc lactis	NC_004992.1	533, pCI411	2926	35.1	NP_862729.1	208
RCR plasmid	Lactiplantibacillus plantarum	NC_010098.1	A112, pA1 (Z11717)	2820	35	YP_001586276.1	196
RCR plasmid	Lactiplantibacillus plantarum	M33531.1	pLB4	3547	38	AAA25254.1	218
RCR plasmid	Lactococcus lactis subsp. cremoris	NC_004930.1	P8-2-47, pBM02	3854	35.7	NP_862030.1	213
RCR plasmid	Uncultured bacterium	HM560025.1	pTRACA42	1480	52.2	AEJ88199.1	233
RCR plasmid	Uncultured bacterium	HM560028.1	pTRACA66	3796	45	AEJ88207.1	274
RCR plasmid	Staphylococcus aureus	NC_013349.1	SK1271, pSAP099B	16428	39.7	YP_006938723.1	190
RCR plasmid	Streptococcus salivarius	AGBV01000006.1	M18, pSsal-M18	183037	34.2	EGX29383.1	196
RCR plasmid	Lactococcus lactis	NC_002798.1	DCH-4, pSRQ700	7784	34.2	NP_116729.1	200
RCR plasmid	Mycoplasma mycoides subsp. capri	NC_019796.1	Anses 14227, pMG1A-1	1865	39.4	YP_007183021.1	225
RCR plasmid	Mycoplasma mycoides strain GM12	M81470.1	GM12, pKMK1	1875	29	AAA25437.1	225
RCR plasmid	Helicobacter pylori Aklavik86	NC_019565.1	p2HPAKL86	1634	36.7	YP_007019483.1	213
RCR plasmid	Helicobacter pylori	S84689.1	pHPK255	1455	36.8	AAB21515.1	215
RCR plasmid	Helicobacter pylori Aklavik117	NC_019562.1	p2HPAKL117	2891	36.4	YP_007018095.1	228
RCR plasmid	Bifidobacterium longum	NC_004769	pPNAC2	894	60.7	WP_008783726	297
RCR plasmid	Bifidobacterium longum	AY210701.1	pMG1	3682	65.1	AAP43638.1	255
RCR plasmid	Bifidobacterium longum	NC_004443	pB44	900	61.6	WP_007057763.1	299
RCR plasmid	Bifidobacterium longum	NC_004770	RW048, pNAC1	960	59.6	WP_011113040.1	319
RCR plasmid	Bifidobacterium longum	AM183145.1	NAL8, pNAL8	3489	59	CAJ75576.1	303
RCR plasmid	Bifidobacterium longum	U76614.1	strain KJ, pKJ50	4960	61.8	AAD00258.1	275
RCR plasmid	Acinetobacter baumannii	JN872565.1	DS002, pTS236	2252	41.4	AFB69861.1	378
RCR plasmid	Acinetobacter baumannii	JN872565.1	DS002, pTS236	2252	41.4	AFB69861.1	378
RCR plasmid	Pseudomonas putida	AJ289784.1	P8, pPP8-1	2534	58.6	CAC01244.1	276
RCR plasmid	Staphylococcus aureus	NC_002013	pC194	2910	29.4	WP_000417606	307
RCR plasmid	Staphylococcus aureus	EU437549.2	cm11, pUB110	29806	31.2	ACC96135.1	264
RCR plasmid	Lacticaseibacillus casei	DQ116709.1	A23, pSMA23	3497 (3631)	(38.2)	AAZ30709.1	318
RCR plasmid	Bacillus subtilis	AH004817.2	plasmid p1414	537 (437)	(39.4)	AAB35650.2	107
RCR plasmid	Pseudomonas sp. S-47	AY951984.1	p47L	3084	63.6	AAX51981.1	353
RCR plasmid	Streptococcus pyogenes A852	KC895878.1	pA852	2644	34.5	YP_008414910.1	210
RCR plasmid	Staphylococcus aureus	FN806792	pCPS49	5292	36.8	YP_006958109.1	220
RCR plasmid	Streptocoocus agalactiae	NC_010096	pMV158	5541	37.7	YP_001586272	210
RCR plasmid	Streptococcus pyogenes	EU192194	pRW35	4968	37.3	YP_001716199	221
RCR plasmid	Streptococcus equinus	AB021465	pSBO2	3582	36.2	BAA75016	212
RCR plasmid	Streptococcus dysgalctiae subsp. equisimilis	DQ173493	pSdyT132	3578	35.3	YP_001966519	208
RCR plasmid	Streptococcus dysgalctiae subsp. equisimilis	AY907345	pW2580_02	3043	35.0	YP_001649327	208
TR plasmid	Escherichia coli	NC_010885.1	pIGWZ12	4072	49.8	WP_001281403.1	230
TR plasmid	Escherichia coli	K00042.1	pSC101	2101	39.6	AAB59157.1	316
TR plasmid	Limosilactobacillus fermentum	AP017974.1	MTCC 25067, pLF25067	57722	40.2	BAW87707.1	258
TR plasmid	Limosilactobacillus reuteri	CP006013.1	I5007, pLRI03	15577	36.9	AGO00167.1	258
TR plasmid	Limosilactobacillus reuteri	CP002845.1	SD2112, pLR581	12160	40	AEI58475.1	276
TR plasmid	Limosilactobacillus fermentum	AJ488494.2	ROT1, pLME300	19389	36.5	CAD59896.1	259
TR plasmid	Lacticaseibacillus paracasei subsp.paracasei	AP012542.1	JCM 8130, pLBPC-1	11154	42.5	BAN73145.1	259
TR plasmid	Lacticaseibacillus casei	AB119526.1	pYIT356	4935	43.3	BAD42831.1	270
TR plasmid	Lactiplantibacillus plantarum	KU896918.1	strain A-1, pA1-ASM1	11905	36.3	AOF43531.1	259
TR plasmid	Lactiplantibacillus plantarum	AF304384.2	pPLA4	8135	38.2	ABG23030.1	270
TR plasmid	Lactiplantibacillus plantarum	MH544243.1	PC518, pLP60	6006	41.2	AXJ99936.1	251
TR plasmid	Lactiplantibacillus plantarum subsp. plantarum	CP018328.1	TS12, pLP12-4	31617	36.7	APP13864.1	251
TR plasmid	Levilactobacillus brevis	CP019742.1	TMW 1.2108, pL12108-8	5108	42.5	ARN94149.1	250
TR plasmid	Lactiplantibacillus pentosus	CP016496.1	strain BGM48, pBGM48-5	10370	40.7	AUI80358.1	251
TR plasmid	Loigolactobacillus backii	CP014880.1	TMW 1.1989, pL11989-7	7030	37.9	ANK63773.1	251
TR plasmid	Streptococcus parasanguinis	EU685104.1	pFW213	7078	35.3	ACG80821.1	270
TR plasmid	Streptococcus pseudopneumoniae	CP002926.1	IS7493, pDRPIS7493	4727	38.3	AEL11684.1	269
TR plasmid	Streptococcus suis	KX785324.1	7617, punnamed1	4285	36.5	ARS43209.1	274
TR plasmid	Streptococcus suis	KX785327.1	3366, punnamed2	8346	36.2	ARS43224.1	270
TR plasmid	Streptococcus anginosus subsp. anginosus	LC229233.1	0430-08, pSAA0430-08	7038	31	BBC53688.1	277
TR plasmid	Enterococcus italicus	NZ_MT997145	SD1, pSRB2	5973	33.2	WP_223286731.1	399
plasmid	Pseudomonas sp.	AY951985.1	S-47, p47S	1782	65.2	AAX51984.1	287
plasmid	Pseudomonas nitroreducens	KJ948112.1	TX1, pTX1	2286	63.3	AIN41656.1	337
plasmid	Acinetobacter variabilis	CP060816.1	XM9F202-2, pXM9F202-2-2k	2301	38.8	QQN89880.1	340
plasmid	Acinetobacter sp.	CP090073.1	SH20PTE14, pYUSHP14-6	2252	39.4	UIJ77595.1	340
plasmid	Uncultured prokaryote	LN853908.1	pRGFK1346	5211	34.8	CRY97002.1	261
plasmid	Acinetobacter cumulans	CP035942.1	strain WCHAc060092, p7_060092	2123	37.4	QCO23161.1	325
plasmid	uncultured prokaryote	LN852793.1	pRGRH0103	2309	40.4	CRY93915.1	338
plasmid	uncultured prokaryote	LN853297.1	pRGRH0677	2041	40	CRY95586.1	323
plasmid	uncultured prokaryote	LN852990.1	uncultured prokaryote from Rat gut metagenome metamobilome plasmid pRGRH0320	1692	39.7	CRY94678.1	325
plasmid	uncultured prokaryote	LN852968.1	uncultured prokaryote from Rat gut metagenome metamobilome plasmid pRGRH0296	2203	36.3	CRY94604.1	324
CRESS DNA	unidentified	OP796838.1	unidentified	1644	41.1	WAK99612.1	216
unknown	Medioppia subpectinata	OC882703.1	-	1897	39.6	-*	320
mtDNA	Dioscorea cayenensis subsp. rotundata	LC219423.1	Dioscorea rotundata mitochondrial DNA TDr96_F1	2628	39.8	-*	321
S/B group 1	Sphinx/BMMF group 1		AlfS1	2157	37.3		324
S/B group 1	Sphinx1.76-related DNA	LK931488	CMI2.214	2148	50	CDS63394.1	324
S/B group 1	Sphinx/BMMF group 1		Pork8	1981	37.6		297
S/B group 1	BMMF1 DNA sequence	OK148625	Sml1	2036	39.2	UEJ84711.1	319
S/B group 1	BMMF1 DNA sequence	MW828667	18BAMI.2184	2184	36.1	QWQ66143.1	197
S/B group 1	BMMF1 DNA sequence	OK148629.1	GmI5	1765	38.8	UEJ84719.1	318
S/B group 1	TSE-associated circular DNA	HQ444404	Sphinx1.76	1758	39.1	ADR65123.1	324
S/B group 1	Sphinx1.76-related DNA	LT715554	CMI5.170	1706	37.1	SIW59102.1	324
S/B group 1	Sphinx1.76-related DNA	LK931491	MSBI1.176	1766	42.1	CDS63398.1	324
S/B group 1	Sphinx1.76-related DNA	LT715555	CMI5.240	2406	37.3	SIW59103.1	324
S/B group 1	Sphinx/BMMF group 1		Pang5	2522	36.3		326
S/B group 1	BMMF1 DNA sequence	MW828665	15BAMI.2522	2522	36.3	QWQ66138.1	326
S/B group 1	BMMF1 DNA sequence	MW828666.1	17BAMI.2522	2522	36.4	QWQ66140.1	326
S/B group 1	BMMF1 DNA sequence	OK148630	Gml6	2522	36.2	UEJ84720.1	326
S/B group 1	BMMF1 DNA sequence	MW828664	14BAMI.2522	2522	36.5	QWQ66136.1	326
S/B group 1	Sphinx1.76-related DNA	LK931493	HCBI6.252	2522	16.07.	CDS63400.1	326
S/B group 1	BMMF1 DNA sequence	MW828675	45BAMI.2521	2521	36.3	QWQ66157.1	326
S/B group 1	BMMF1 DNA sequence	MW828676	46BAMI.2522	2522	36.3	QWQ66159.1	326
S/B group 1	BMMF1 DNA sequence	MW828657	8BAMI.2522	2522	36.3	QWQ66120.1	326
S/B group 1	BMMF1 DNA sequence	OK148627	Sml3	2522	36.4	UEJ84714.1	326
S/B group 1	BMMF1 DNA sequence	MW828664	14BAMI.2522	2522	36.5	QWQ66136.1	326
S/B group 1	BMMF1 DNA sequence	MW828671	22BAMI.2521	2521	36.5	QWQ66150.1	326
S/B group 1	BMMF1 DNA sequence	MW828670	22BAMI.2522	2522	36.4	QWQ66148.1	326
S/B group 1	BMMF1 DNA sequence	MW828659	9BAMI.2522	2522	36.4	QWQ66126.1	326
S/B group 1	Sphinx1.76-related DNA	LK931487	CMI1.252	2523	36.5	CDS63392.1	316
S/B group 1	Sphinx1.76-related DNA	LK931490	CMI4.158	1583	45	CDS63397.1	327
S/B group 1	Sphinx1.76-related DNA	LK931494	HCBI6.159	1591	37.8	CDS63402.1	180
S/B group 1	BMMF1 DNA sequence	MW828673	25BAMI.1972	1972	38	QWQ66154.1	334
S/B group 1	Sphinx/BMMF group 1		ChiM6	2093	37.8		327
S/B group 1	BMMF1 DNA sequence	MW828660	11BAMI.2092	2092	37.9	QWQ66128.1	327
S/B group 1	BMMF1 DNA sequence	MW828661	12BAMI.2092	2092	37.9	QWQ66130.1	327
S/B group 1	BMMF1 DNA sequence	MW828663	13BAMI.2092	2092	38	QWQ66134.1	327
S/B group 1	BMMF1 DNA sequence	MW828672	24BAMI.2092	2092	37.7	QWQ66152.1	327
S/B group 2	Sphinx/BMMF group 1	OK148626	Gml2	2092	38	UEJ84712.1	316
S/B group 1	BMMF1 DNA sequence	MW828668	21BAMI.2091	2091	38.1	QWQ66144.1	316
S/B group 1	Sphinx1.76-related DNA	LK931489	CMI3.168	1687	30.04.	CDS63396.1	324
S/B group 1	Sphinx/BMMF group 1		AlaP4	1712	40.1		325
S/B group 1	Sphinx/BMMF group 1		Appl2	1665	39.5		325
S/B group 1	Sphinx1.76-related DNA	LK931495	HCBI3.108	1086	39.9	CDS63404.1	201
S/B group 1	BMMF1 DNA sequence	LR215494	C1MI.15M.1	2040	42.2	VEV85356.1	327
S/B group 1	BMMF1 DNA sequence	LR215495	C1MI.15M.2	2041	41.2	VEV85360.1	327
S/B group 1	BMMF1 DNA sequence	LR215496	C1MI.9M.1	1935	40.9	VEV85364.1	322
S/B group 1	BMMF1 DNA sequence	LR215497	C1MI.9M.2	1934	41.2	VEV85367.1	322
S/B group 1	Sphinx/BMMF group 1		Pork7	2021	38.0		319
S/B group 1	Sphinx/BMMF group 1		Carr3	1792	38.4		319
S/B group 1	Sphinx1.76-related DNA	LK931492	MSBI2.176	1766	34.3	CDS63399.1	319
S/B group 1	BMMF1 DNA sequence	OK148628	Sml4	2093	38.2	UEJ84717.1	286
S/B group 1	Sphinx1.76-related DNA	LK931496	HCBI4.296	2958	36	CDS63405.1	308
S/B group 1	Sphinx1.76-related DNA	LK931497	HCBI5.173	1724	32.8	CDS63407.1	299
S/B group 1	BMMF1 DNA sequence	LR215499	C1MI.3M.1	1765	39.1	-*	322
S/B group 2	Sphinx/BMMF group 2		RadS9	2299	40.6		436
S/B group 2	BMMF2 DNA sequence	LR215586	C2MI.1A.4	2296	40.6	VEV85754.1	401
S/B group 2	BMMF2 DNA sequence	LR215520.1	C2MI.7A.8	2460	39.2	VEV85465.1	435
S/B group 2	Sphinx/BMMF group 2		AlfS9	2299	40.3		319
S/B group 2	Sphinx/BMMF group 2		BroS9	2348	40.5		232
S/B group 2	BMMF2 DNA sequence	MW828674	44BAMI.2371	2371	40.2	QWQ66155.1	434
S/B group 2	BMMF2 DNA sequence	LR215550.1	C2MI.9B.13	2366	40.9	VEV85604.1	431
S/B group 2	BMMF2 DNA sequence	LR215588	C2MI.3A.2	2356	39.3	VEV85762.1	402
S/B group 2	BMMF2 DNA sequence	LR215535	C2MI.8B.5	3090	39.9	VEV85537.1	401
S/B group 2	BMMF2 DNA sequence	LR215589.1	C2MI.4A.1	2661	40.2	VEV85766.1	397
S/B group 2	Sphinx/BMMF group 2		BlTS10	2395	39.4		421
S/B group 2	BMMF2 DNA sequence	LR215523	C2MI.7B.11	2564	38.7	VEV85481.1	354
S/B group 2	BMMF2 DNA sequence	LR215598	C2MI.5As.1	697	37	VEV85806.1	224
S/B group 2	BMMF2 DNA sequence	LR215599	C2MI.7As.1	697	50	VEV85807.1	224
S/B group 2	BMMF2 DNA sequence	LR215597	C2MI.10As.1	697	38	VEV85805.1	224
S/B group 2	BMMF2 DNA sequence	LR215538	C2MI.8B.7	2736	38.7	VEV85547.1	386
S/B group 2	BMMF2 DNA sequence	LR215579	C2MI.16B.9	2777	38.7	VEV85723.1	369
S/B group 2	BMMF2 DNA sequence	LR215551	C2MI.9B.14	2593	38.9	VEV85609.1	386
S/B group 2	BMMF2 DNA sequence	LR215562	C2MI.15B.10	2590	39	VEV85654.1	386
S/B group 2	BMMF2 DNA sequence	LR215577	C2MI.16B.7	2566	36.9	VEV85715.1	330
S/B group 2	BMMF2 DNA sequence	LR215547	C2MI.9B.10	2832	38.2	VEV85592.1	229
S/B group 2	BMMF2 DNA sequence	LR215534.1	C2MI.8B.4	2850	38.2	VEV85532.1	390
S/B group 2	BMMF2 DNA sequence	LR215548.1	C2MI.9B.11	2537	37.6	VEV85596.1	420
S/B group 2	BMMF2 DNA sequence	LR215569.1	C2MI.15B.17	2952	37.7	VEV85682.1	420
S/B group 2	BMMF2 DNA sequence	LR215568	C2MI.15B.16	2824	38.3	VEV85679.1	386
S/B group 2	BMMF2 DNA sequence	LR215506	C2MI.5B.7	2375	39.3	VEV85402.1	246
S/B group 2	BMMF2 DNA sequence	LR215594	C2MI.13B.1	2301	40.6	VEV85791.1	402
S/B group 2	BMMF2 DNA sequence	LR215544	C2MI.9B.7	2279	41	VEV85577.1	399
S/B group 2	BMMF2 DNA sequence	LR215552	C2MI.9B.15	2554	38.5	VEV85614.1	254
S/B group 2	Sphinx/BMMF group 2		WilB10	2312	40.8		338
S/B group 2	BMMF2 DNA sequence	LR215542	C2MI.9B.5	2486	40.3	VEV85569.1	304
S/B group 2	BMMF2 DNA sequence	LR215582	C2MI.16B.12	2479	39.7	VEV85736.1	304
S/B group 2	BMMF2 DNA sequence	LR215571	C2MI.16B.1	2234	39.3	VEV85691.1	310
S/B group 2	BMMF2 DNA sequence	LR215554	C2MI.15B.2	2312	40.6	VEV85622.1	310
S/B group 2	BMMF2 DNA sequence	LR215560	C2MI.15B.8	2277	38.9	VEV85646.1	310
S/B group 2	BMMF2 DNA sequence	LR215558.1	C2MI.15B.6	2279	38.7	VEV85637.1	344
S/B group 2	BMMF2 DNA sequence	LR215515.1	C2MI.7A.3	2102	40	VEV85444.1	344
S/B group 2	BMMF2 DNA sequence	LR215500	C2MI.5A.1	2257	38.6	VEV85372.1	310
S/B group 2	BMMF2 DNA sequence	LR215512	C2MI.5B.13	2392	39.4	VEV85432.1	310
S/B group 2	BMMF2 DNA sequence	LR215553	C2MI.15B.1	2275	39.1	VEV85618.1	310
S/B group 2	Sphinx2.36-related DNA	LK931499	HCBI1.225	2251	40.4	CDS63410.1	229
S/B group 2	BMMF2 DNA sequence	LR215555.1	C2MI.15B.3	2362	38.8	VEV85625.1	341
S/B group 2	Sphinx2.36-related DNA	LK931500	HCBI2.170	1407	33.3	CDS63414.1	143
S/B group 2	BMMF2 DNA sequence	MW828658.1	8BAMI.2351	2351	39.6	QWQ66123.1	231
S/B group 2	BMMF2 DNA sequence	LR215593.1	C2MI.10A.2	2504	39.4	VEV85785.1	341
S/B group 2	BMMF2 DNA sequence	MW828669	21BAMI.2076	2076	39.1	QWQ66146.1	365
S/B group 2	BMMF2 DNA sequence	LR215503	C2MI.5A.4	2362	40.3	VEV85387.1	307
S/B group 2	BMMF2 DNA sequence	LR215538	C2MI.9A.1	2405	39.3	VEV85551.1	309
S/B group 2	BMMF2 DNA sequence	LR215585.1	C2MI.1A.3	2294	39.4	VEV85750.1	187
S/B group 2	Sphinx2.36-related DNA	LK931498	HCBI7.228	2280	40	CDS63408.1	290
S/B group 2	Sphinx/BMMF group 2		Pang10	2410	42.0		353
S/B group 2	BMMF2 DNA sequence	MW828662.1	12BAMI.2349	2349	39.6	QWQ66132.1	238
S/B group 2	Sphinx/BMMF group 2		Pork 12	2353	38.5		340
S/B group 2	TSE-associated circular DNA	HQ444405.1	Sphinx2.36	2364	41.8	ADR65125.1	232
S/B group 2	Sphinx/BMMF group 2		Pang 11	2442	42.0		438
S/B group 2	BMMF2 DNA sequence	LR215516	C2MI.7A.4	2313	38	VEV85449.1	184
* rep gene annotated using Geneious prime
